# Supplementary material for: Virulence Adaptation by Rice Planthoppers and Leafhoppers to Resistance Genes and Loci: A Review
Source: Insects. 2024 Aug 29;15(9):652. doi: 10.3390/insects15090652 (PMC11432362; doi:10.3390/insects15090652)
Supplement: Supplementary file 1 [file insects-15-00652-s001.zip]

Archive with 1 entries (1 files):
- insects-3174540-supplementary.pdf
